# Supplementary material for: Improved Photodynamic Therapy of Hepatocellular Carcinoma via Surface-Modified Protein Nanoparticles
Source: Pharmaceutics. 2025 Mar 14;17(3):370. doi: 10.3390/pharmaceutics17030370 (PMC11944767; doi:10.3390/pharmaceutics17030370)
Supplement: Supplementary file 1 [file pharmaceutics-17-00370-s001.zip]

Archive with 1 entries (1 files):
- pharmaceutics-3471135-supplementary.pdf
